# Supplementary material for: Resequencing Composite Kazakh Whiteheaded Cattle: Insights into Ancestral Breed Contributions, Selection Signatures, and Candidate Genetic Variants
Source: Animals (Basel). 2025 Jan 29;15(3):385. doi: 10.3390/ani15030385 (PMC11815988; doi:10.3390/ani15030385)
Supplement: Supplementary file 1 [file animals-15-00385-s001.zip]

Archive with 4 entries (4 files):
- KWH_Suppl_tables_final.xlsx
- __MACOSX/._KWH_Suppl_tables_final.xlsx
- KWH_FigureS1.pptx
- __MACOSX/._KWH_FigureS1.pptx
