# Supplementary material for: Resequencing Composite Kazakh Whiteheaded Cattle: Insights into Ancestral Breed Contributions, Selection Signatures, and Candidate Genetic Variants
Source: Animals (Basel). 2025 Jan 29;15(3):385. doi: 10.3390/ani15030385 (PMC11815988; doi:10.3390/ani15030385)
Supplement: Supplementary file 1 [file animals-15-00385-s001.zip › KWH_Suppl_tables_final.xlsx]

## Sheet: TableS1
Table S1. Results of Hudson FST analysis of KWH cattle and breeds from the 1000 Bull genomes project (>=10 samples + Kazakh cattle)
#POP1	POP2	HUDSON_FST	In admixture analysis
Hereford	KazakhWhiteheaded	0.0232474	Yes
KazakhWhiteheaded	LatvianBrown	0.0427688	Yes
Charolais	KazakhWhiteheaded	0.0442295	Yes
Altai	KazakhWhiteheaded	0.0442482	Yes
BelgianRedWhiteCampine	KazakhWhiteheaded	0.0447251	Yes
KazakhWhiteheaded	ModernAngler	0.0453513	Yes
Kazakh	KazakhWhiteheaded	0.0493934	Yes
KazakhWhiteheaded	Yanbian	0.0517278	Yes
KazakhWhiteheaded	LithuanianRed	0.0521278	Yes
KazakhWhiteheaded	Kholmogory	0.0531561	Yes
KazakhWhiteheaded	Limousin	0.0532128	Yes
HolsteinCharolais	KazakhWhiteheaded	0.0533217
EasternFinncattle	KazakhWhiteheaded	0.0533883	Yes
KazakhWhiteheaded	ModernDanishRed	0.054743	Yes
EasternFlandersWhiteRed	KazakhWhiteheaded	0.0548964	Yes
KazakhWhiteheaded	SwissFleckvieh	0.0558258	Yes
KazakhWhiteheaded	Piedmontese	0.0562486	Yes
JerseyHolstein	KazakhWhiteheaded	0.0564351
KazakhWhiteheaded	Simmental	0.0567382	Yes
Gelbvieh	KazakhWhiteheaded	0.0570008	Yes
KazakhWhiteheaded	TyroleanGrey	0.0575422	Yes
KazakhWhiteheaded	NorwegianRed	0.0591268	Yes
DeutschesSchwarzbuntesNiederungsrind	KazakhWhiteheaded	0.0602843	Yes
KazakhWhiteheaded	WesternFinncattle	0.0606165	Yes
Kalmykian	KazakhWhiteheaded	0.06176	Yes
KazakhWhiteheaded	NorthernFinncattle	0.0619757	Yes
KazakhWhiteheaded	SwedishRed	0.0623048	Yes
KazakhWhiteheaded	Salers	0.0629224
KazakhWhiteheaded	OriginalBraunvieh	0.0634687
KazakhWhiteheaded	RedWhiteDualPurpose	0.0645703
KazakhWhiteheaded	WestVlaamsRood	0.064655
BlondedAquitaine	KazakhWhiteheaded	0.0650853
KazakhWhiteheaded	Menggu	0.0652393
FinnishAyrshire	KazakhWhiteheaded	0.0659214
Buryat	KazakhWhiteheaded	0.0666253
HolsteinFriesian	KazakhWhiteheaded	0.0671878
KazakhWhiteheaded	MeuseRhineYssel	0.067322
Fleckvieh	KazakhWhiteheaded	0.0677709
KazakhWhiteheaded	SimmentalFleckviehPezzatarossa	0.0682546
HolsteinRed	KazakhWhiteheaded	0.0693767
AyrshireFinnish	KazakhWhiteheaded	0.0699745
Busa	KazakhWhiteheaded	0.0700236
KazakhWhiteheaded	MaineAnjou	0.07016
Holstein	KazakhWhiteheaded	0.0708778
DutchFriesianRed	KazakhWhiteheaded	0.0710223
KazakhWhiteheaded	Yaroslavl	0.0734411
KazakhWhiteheaded	Tarentaise	0.0737197
Chianina	KazakhWhiteheaded	0.0751269
AngusRed	KazakhWhiteheaded	0.075929
Angus	KazakhWhiteheaded	0.0771834
DutchBelted	KazakhWhiteheaded	0.080105
KazakhWhiteheaded	Normande	0.0818794
KazakhWhiteheaded	Montbeliarde	0.0823268
KazakhWhiteheaded	Romagnola	0.0866929
KazakhWhiteheaded	Shorthorn	0.0897519
BrownSwiss	KazakhWhiteheaded	0.0910154
Hanwoo	KazakhWhiteheaded	0.0932902
Jersey	KazakhWhiteheaded	0.105285
Guernsey	KazakhWhiteheaded	0.107962
GroningenWhiteHeaded	KazakhWhiteheaded	0.114209
KazakhWhiteheaded	TraditionalDanishRed	0.118609
KazakhWhiteheaded	PodolianSerbia	0.13034
KazakhWhiteheaded	Wagyu	0.130966
KazakhWhiteheaded	Yakut	0.131729

## Sheet: TableS2
Table S2. Samples used and excluded from the analysis
ID	Breed	Incuded in the final analysis?
KWHKAZF000000NS2302	Kazakh Whiteheaded	Yes
KWHKAZF000000NS2303	Kazakh Whiteheaded	Yes
KWHKAZF000000NS2310	Kazakh Whiteheaded	Yes
KWHKAZF000000NS2341	Kazakh Whiteheaded	Yes
KWHKAZF000000NS2342	Kazakh Whiteheaded	Yes
KWHKAZF000000NS2348	Kazakh Whiteheaded	Yes
KWHKAZF000000NS2353	Kazakh Whiteheaded	Yes
KWHKAZF000000NS2357	Kazakh Whiteheaded	Yes
KWHKAZF000000NS2358	Kazakh Whiteheaded	Yes
KWHKAZF000000NS2359	Kazakh Whiteheaded	Yes
KWHKAZF000000NS2360	Kazakh Whiteheaded	Yes
KWHKAZF000000NS2361	Kazakh Whiteheaded	Yes
KWHKAZF000000NS2363	Kazakh Whiteheaded	Yes
KWHKAZF000000NS2364	Kazakh Whiteheaded	Yes
KWHKAZF000000NS2371	Kazakh Whiteheaded	Yes
KWHKAZF000000NS2372	Kazakh Whiteheaded	Yes
KWHKAZF000000NS2373	Kazakh Whiteheaded	Yes
KWHKAZF000000NS2375	Kazakh Whiteheaded	Yes
KWHKAZF00000NS23001	Kazakh Whiteheaded	Yes
KWHKAZF00000NS23004	Kazakh Whiteheaded	Yes
KWHKAZF00000NS23005	Kazakh Whiteheaded	Yes
KWHKAZF00000NS23006	Kazakh Whiteheaded	Yes
KWHKAZF00000NS23008	Kazakh Whiteheaded	Yes
KWHKAZF00000NS23009	Kazakh Whiteheaded	Yes
KWHKAZF00000NS23011	Kazakh Whiteheaded	Yes
KWHKAZF00000NS23012	Kazakh Whiteheaded	Yes
KWHKAZF00000NS23013	Kazakh Whiteheaded	Yes
KWHKAZF00000NS23043	Kazakh Whiteheaded	Yes
KWHKAZF00000NS23044	Kazakh Whiteheaded	Yes
KWHKAZF00000NS23047	Kazakh Whiteheaded	Yes
KWHKAZF00000NS23052	Kazakh Whiteheaded	Yes
KWHKAZF00000NS23054	Kazakh Whiteheaded	Yes
KWHKAZF00000NS23056	Kazakh Whiteheaded	Yes
KWHKAZM000000NS2331	Kazakh Whiteheaded	Yes
KWHKAZM000000NS2339	Kazakh Whiteheaded	Yes
KWHRUSF0000NSC22083	Kazakh Whiteheaded	Yes
KWHRUSF0000NSC22084	Kazakh Whiteheaded	No
KWHRUSF0000NSC22085	Kazakh Whiteheaded	Yes
KWHRUSF0000NSC22086	Kazakh Whiteheaded	Yes
KWHRUSF0000NSC22087	Kazakh Whiteheaded	No
KWHRUSF000NSC43G177	Kazakh Whiteheaded	No
KWHRUSM000NSC35G115	Kazakh Whiteheaded	No
KWHRUSM000NSC38G165	Kazakh Whiteheaded	No
KWHRUSM000NSC41G096	Kazakh Whiteheaded	Yes
KWHRUSM000NSC44G185	Kazakh Whiteheaded	No
ALTRUSF000R02C02001	Altai	Yes
ALTRUSF000R02C03002	Altai	Yes
ALTRUSF000R02C04003	Altai	Yes
ALTRUSF000R05C02004	Altai	Yes
ALTRUSF000R05C03005	Altai	Yes
ALTRUSF000R05C04006	Altai	Yes
ALTRUSF000R08C02007	Altai	Yes
ALTRUSF000R08C03008	Altai	Yes
ALTRUSF000R11C02010	Altai	Yes
ALTRUSF000R11C03011	Altai	Yes
ALTRUSF000R11C04012	Altai	Yes
ALTRUSF000R14C03014	Altai	Yes
ALTRUSF000R17C02015	Altai	Yes
ALTRUSF000R20C02017	Altai	Yes
ALTRUSF000R23C02019	Altai	Yes
ALTRUSF000R23C03020	Altai	Yes
ALTRUSM000R08C04009	Altai	Yes
ALTRUSM000R14C02013	Altai	Yes
ALTRUSM000R17C03016	Altai	Yes
ALTRUSM000R20C03018	Altai	Yes
HERCANM000C02356049	Hereford	Yes
HERRUSF000NSC34G001	Hereford	Yes
HERRUSF000NSC36G027	Hereford	Yes
HERRUSF000NSC39G186	Hereford	Yes
HERRUSF000NSC40G001	Hereford	Yes
HERRUSF000NSC42G175	Hereford	Yes
HERRUSF000NSC45G061	Hereford	Yes
HERRUSM00000NSC2012	Hereford	Yes
HERRUSM00000NSC2013	Hereford	Yes
HERRUSM00000NSC2014	Hereford	Yes
HERRUSM00000NSC2015	Hereford	Yes
HERRUSM00000NSC2016	Hereford	Yes
HERRUSM00000NSC2017	Hereford	Yes
HERRUSM00000NSC2018	Hereford	Yes
HERRUSM00000NSC2019	Hereford	No
HERRUSM00000NSC2020	Hereford	Yes
HERRUSM00000NSC2021	Hereford	Yes
HERRUSM00000NSC2022	Hereford	Yes
HERRUSM00000NSC2023	Hereford	Yes
HERRUSM000NSC37G131	Hereford	Yes
KALRUSF00000NSC2048	Kalmyk	Yes
KALRUSF00000NSC2049	Kalmyk	Yes
KALRUSF00000NSC2050	Kalmyk	Yes
KALRUSF00000NSC2221	Kalmyk	Yes
KALRUSF00000NSC2222	Kalmyk	Yes
KALRUSF00000NSC2224	Kalmyk	Yes
KALRUSF00000NSC2225	Kalmyk	Yes
KALRUSF00000NSC2229	Kalmyk	Yes
KALRUSF00000NSC2235	Kalmyk	Yes
KALRUSF00000NSC2236	Kalmyk	Yes
KALRUSF0000NSC22040	Kalmyk	Yes
KALRUSF0000NSC22041	Kalmyk	Yes
KALRUSF0000NSC22042	Kalmyk	Yes
KALRUSF0000NSC22043	Kalmyk	Yes
KALRUSF0000NSC22044	Kalmyk	Yes
KALRUSF0000NSC22045	Kalmyk	Yes
KALRUSF0000NSC22046	Kalmyk	Yes
KALRUSF0000NSC22047	Kalmyk	Yes
KALRUSF0000NSC22048	Kalmyk	Yes
KALRUSF0000NSC22049	Kalmyk	Yes
KALRUSF0000NSC22050	Kalmyk	Yes
KALRUSF0000NSC22051	Kalmyk	Yes
KALRUSF0000NSC22052	Kalmyk	Yes
KALRUSF0000NSC22053	Kalmyk	Yes
KALRUSF0000NSC22054	Kalmyk	Yes
KALRUSF0000NSC22055	Kalmyk	Yes
KALRUSF0000NSC22056	Kalmyk	Yes
KALRUSF0000NSC22057	Kalmyk	Yes
KALRUSF0000NSC22058	Kalmyk	Yes
KALRUSF0000NSC22059	Kalmyk	Yes
YKTRUSF000NSC219A26	Yakut	Yes
YKTRUSF000NSC221A41	Yakut	Yes
YKTRUSF000NSC222A28	Yakut	Yes
YKTRUSF000NSC223A29	Yakut	Yes
YKTRUSF000NSC224A42	Yakut	Yes
YKTRUSF000NSC225A43	Yakut	Yes
YKTRUSF000NSC226A30	Yakut	Yes
YKTRUSF000NSC227A31	Yakut	Yes
YKTRUSF000NSC230A32	Yakut	Yes
YKTRUSF000NSC231A33	Yakut	Yes
YKTRUSF000NSC233A34	Yakut	Yes
YKTRUSF000NSC234A35	Yakut	Yes
YKTRUSF000NSC235A44	Yakut	Yes
YKTRUSF000NSC236A38	Yakut	Yes
YKTRUSF000NSC237A36	Yakut	Yes
YKTRUSF000NSC240A39	Yakut	Yes
YKTRUSF000NSC242A37	Yakut	Yes
YKTRUSF000NSC243A40	Yakut	Yes
YKTRUSM000NSC220A27	Yakut	Yes
YKTRUSM000NSC241A45	Yakut	Yes

## Sheet: TableS3
Table S3. HapFLK regions chosen on the basis of clustering and phylogenetic results with comparison to previous publications. Regions overlapping with Fst results are shown in bold.
Chr	Start	End	Size	No.SNPs	Most sign. SNP	pvalue	qvalue	No. genes in the region	Most sign. SNP in gene	All genes in the region	Selected in	Gene in 0.1% ALL_FST	Gene in 0.1% HER_FST	Gene in 0.1% KAL_FST	Gene in 0.1% ALT_FST	Missense variant in point FST results?
12	20083626	20228921	145296	366	20170464	0	0	0	0		KWH, HER
6	67645166	68184415	539250	1478	68014272	3.606e-13	9.36855e-09	6	0	DCUN1D4 SGCB SPATA18 CWH43 LRRC66 PAPOLA	KWH, HER	DCUN1D4 CWH43	DCUN1D4 CWH43	DCUN1D4	DCUN1D4
6	68186162	68415689	229528	880	68362823	6.94456e-12	6.65688e-08	1	USP46	USP46	KWH, HER
6	71907766	71969437	61672	395	71949110	1.39009e-11	1.08413e-07	1	0	THEGL	KWH	THEGL	THEGL		THEGL
6	81772621	82362452	589832	3350	82296876	3.18716e-11	2.07009e-07	0	0		KWH, HER
6	68416511	68733563	317053	1326	68502320	4.15934e-10	1.46327e-06	2	0	SCFD2 RASL11B	KWH, HER	SCFD2 RASL11B	SCFD2 RASL11B		SCFD2 RASL11B
6	70560927	70725025	164099	509	70624676	9.13686e-10	2.57843e-06	1	0	KDR	KWH
10	75266979	75354539	87561	457	75317869	9.25694e-10	2.59669e-06	1	KCNH5	KCNH5	KWH
6	69074238	69639931	565694	1481	69334816	2.07309e-09	4.61811e-06	3	0	GSX2 LNX1 CHIC2	KWH, HER
6	81631103	81768374	137272	474	81694413	2.77252e-09	5.69101e-06	1	0	RACK1	KWH
6	64056098	64614547	558450	2333	64107879	3.85982e-09	7.20367e-06	1	0	GABRG1	KWH
6	69818382	70197467	379086	587	69913389	4.85063e-09	8.61569e-06	1	0	KIT	KWH, HER
6	68754662	69049822	295161	918	68901771	7.49437e-09	1.19907e-05	2	SCFD2	LNX1 SCFD2	KWH, HER	SCFD2	SCFD2		SCFD2
4	34638607	34767817	129211	622	34690862	1.06261e-08	1.53983e-05	0	0		KWH, HER
6	28574432	28595047	20616	176	28582800	1.72091e-08	2.19927e-05	0	0		KWH
2	108999253	109085456	86204	264	109036233	2.3311e-08	2.73069e-05	0	0		KWH
24	23426960	23522646	95687	213	23464997	5.00004e-08	4.64532e-05	1	ASXL3	ASXL3	KWH
12	19149453	19363604	214152	481	19206639	5.64646e-08	5.06446e-05	4	EBPL	KPNA3 ARL11 RCBTB1 EBPL	KWH					ARL11
22	3190126	3294079	103954	558	3259009	5.80016e-08	5.16512e-05	0	0		KWH
20	15686700	15730190	43491	431	15707334	1.62317e-07	0.00010681	0	0		KWH
2	113178313	113215240	36928	266	113204079	1.76282e-07	0.00011317	0	0		KWH, HER
6	83253647	83572456	318810	972	83286090	1.81719e-07	0.000115519	5	0	TMPRSS11D UBA6 STAP1 GNRHR CENPC	KWH	STAP1 CENPC	GNRHR	STAP1 CENPC
12	23581515	23720503	138989	376	23699104	2.03213e-07	0.000125603	1	0	UFM1	KWH
24	58423482	58484587	61106	273	58452884	2.09716e-07	0.000128533	1	CCBE1	CCBE1	KWH, HER
2	96915259	97083552	168294	712	97016917	2.29166e-07	0.000137145	0	0		KWH
3	104751571	105143542	391972	928	105095779	2.89102e-07	0.00016292	3	SCMH1	FOXO6 RNU6-419P SCMH1	KWH	RNU6-419P SCMH1	RNU6-419P SCMH1	RNU6-419P SCMH1	RNU6-419P SCMH1	SCMH1
24	26367997	26448414	80418	477	26430288	4.12259e-07	0.000211061	0	0		KWH
7	78260745	78317861	57117	220	78287013	5.73562e-07	0.000266776	0	0		KWH
10	54704096	54793283	89188	259	54770765	6.76022e-07	0.000298911	1	PRTG	PRTG	KWH	PRTG
27	34758230	34908614	150385	755	34786479	8.38791e-07	0.000349847	1	0	ADAM18	KWH	ADAM18		ADAM18	ADAM18
24	27153614	27251054	97441	339	27168533	1.22702e-06	0.000457744	0	0		KWH
10	40315607	40351085	35479	303	40326910	1.22795e-06	0.000458011	0	0		KWH
24	22674460	22737544	63085	329	22684131	1.34744e-06	0.000489744	0	0		KWH, HER
24	27387137	27505285	118149	515	27469280	1.39903e-06	0.00050375	0	0		KWH
16	78631186	78766399	135214	234	78686899	1.81867e-06	0.000605086	0	0		KWH
18	4937341	5043283	105943	613	5030143	1.91516e-06	0.000627217	2	VAT1L	VAT1L NUDT7	KWH, HER
6	77548932	77653784	104853	380	77584829	2.00167e-06	0.000647261	1	ADGRL3	ADGRL3	KWH, HER
26	38301015	38421963	120949	365	38377953	2.43251e-06	0.000743779	1	0	RAB11FIP2	KWH, HER
11	18401760	18450822	49063	191	18428335	3.06652e-06	0.000874551	0	0		KWH, HER
8	91610119	91652250	42132	214	91642476	3.35324e-06	0.000931614	0	0		KWH
11	36306306	36390550	84245	199	36320880	4.08936e-06	0.00107424	0	0		KWH
21	63574589	63674655	100067	472	63591917	5.46588e-06	0.00132308	0	0		KWH, HER
2	73571121	73654294	83174	268	73648497	6.59092e-06	0.00151541	0	0		KWH, HER
8	102635661	102692301	56641	323	102657557	6.59222e-06	0.0015156	3	POLE3	ALAD C9orf43 POLE3	KWH, HER
17	63641452	63733471	92020	322	63688600	6.9777e-06	0.0015767	2	UBE3B	KCTD10 UBE3B	KWH, HER
27	35061501	35168660	107160	759	35124534	9.91994e-06	0.00202351	1	0	IDO2	KWH					IDO2
20	10741762	10784441	42680	261	10757208	1.21933e-05	0.00234055	0	0		KWH, HER
21	60734124	60761058	26935	222	60749609	1.54205e-05	0.00274576	0	0		KWH, HER
6	74433645	74580117	146473	1393	74479169	1.68982e-05	0.00292681	0	0		KWH
20	12871408	12932452	61045	334	12918931	1.98996e-05	0.00327569	0	0		KWH
17	55620465	55939446	318982	553	55765482	2.06949e-05	0.0033674	4	0	CCDC60 CIT PRKAB1 TMEM233	KWH
6	77818530	77868203	49674	423	77847179	2.86371e-05	0.00422809	0	0		KWH, HER
25	13281771	13322097	40327	271	13295921	2.90592e-05	0.00427189	0	0		KWH
6	66698083	66867714	169632	555	66844313	2.951e-05	0.0043206	3	TEC	TEC TXK NIPAL1	KWH, HER	TEC
6	83921010	83961414	40405	220	83927118	3.05704e-05	0.00443234	1	0	TMPRSS11E	KWH	TMPRSS11E	TMPRSS11E
6	39567086	39733610	166525	196	39664928	3.30101e-05	0.00467553	0	0		KWH
10	49394085	49429474	35390	179	49415877	3.66973e-05	0.00503351	1	RORA	RORA	KWH, HER	RORA		RORA	RORA
2	108378229	108494857	116629	456	108417697	3.90569e-05	0.00524884	0	0		KWH
18	6656948	6766903	109956	324	6756460	4.17193e-05	0.00549564	0	0		KWH
2	68874566	69015487	140922	607	69003528	4.89493e-05	0.00612235	0	0		KWH, HER
6	66962751	67150552	187802	531	67029277	5.12319e-05	0.00631911	2	0	SLAIN2 TEC	KWH, HER	SLAIN2 TEС	SLAIN2
16	65043898	65099581	55684	283	65063284	5.56026e-05	0.00667903	1	COLGALT2	COLGALT2	KWH, HER
6	80073364	80149913	76550	446	80123969	5.60618e-05	0.00671791	0	0		KWH, HER
17	313424	389767	76344	135	380151	5.6413e-05	0.0067484	1	KLHL2	KLHL2	KWH			KLHL2
10	56247383	56314386	67004	394	56281821	5.7079e-05	0.00680271	1	UNC13C	UNC13C	KWH
24	27518449	27559583	41135	206	27546987	5.83824e-05	0.0069085	0	0		KWH
1	1467318	1563268	95951	218	1527729	5.87041e-05	0.00693193	1	0	RNU6-1195P	KWH
1	55582884	55672865	89982	727	55631505	6.20882e-05	0.00718837	0	0		KWH
2	71408006	71448649	40644	80	71426958	6.53361e-05	0.00742625	1	0	CFAP221	KWH, HER
21	62910835	63055391	144557	550	62940817	7.38166e-05	0.00804531	0	0		KWH, HER
25	17320428	17370456	50029	204	17335225	8.29978e-05	0.00870388	1	IQCK	IQCK	KWH
6	95757064	95877931	120868	376	95828550	8.42107e-05	0.008785	1	BMP3	BMP3	KWH
5	63761730	63904931	143202	276	63782468	9.11528e-05	0.00927084	1	0	ANKS1B	KWH

## Sheet: TableS4
Table S4. FST analysis of KWH samples against Hereford, Kalmyk, and Altai samples
CHROM	BIN_START	BIN_END	N_VARIANTS	WEIGHTED_FST	GENES
6	68000001	68050000	467	0.363115
6	67975001	68025000	450	0.342731
5	18900001	18950000	564	0.324326
6	83900001	83950000	457	0.307139
5	18925001	18975000	726	0.306327
5	18375001	18425000	553	0.302782
2	97000001	97050000	795	0.27225
6	67700001	67750000	334	0.270534	DCUN1D4
2	96975001	97025000	949	0.269776
3	105025001	105075000	345	0.253652	SCMH1
3	104975001	105025000	400	0.251133	RNU6-419P SCMH1
3	105000001	105050000	399	0.247821	SCMH1
6	82275001	82325000	1003	0.243043
5	18625001	18675000	552	0.242935
3	104950001	105000000	425	0.238648	RNU6-419P SCMH1
13	43025001	43075000	507	0.233541	ASB13
5	18275001	18325000	439	0.227647	KITLG
5	77575001	77625000	1089	0.226313	BICD1
5	18600001	18650000	483	0.225506
6	88575001	88625000	676	0.225445
5	18575001	18625000	523	0.224961
5	18250001	18300000	405	0.224012	KITLG
5	18775001	18825000	340	0.223247
24	31150001	31200000	900	0.223004
5	18400001	18450000	653	0.222781
10	40300001	40350000	848	0.222709
6	88600001	88650000	991	0.221976	RASSF6
6	67925001	67975000	407	0.221104	SPATA18
2	109100001	109150000	735	0.219843
6	67675001	67725000	375	0.219374	DCUN1D4 CWH43
6	68650001	68700000	601	0.218818	SCFD2
10	49375001	49425000	573	0.218813	RORA
26	38350001	38400000	596	0.218653
5	77600001	77650000	1220	0.2151	BICD1
6	43350001	43400000	495	0.214228	PPARGC1A
6	71925001	71975000	1115	0.212441	HOPX THEGL
6	83275001	83325000	373	0.212369	STAP1 CENPC
5	18825001	18875000	454	0.212344
6	67900001	67950000	393	0.211959	SGCB SPATA18
6	82300001	82350000	898	0.209994
5	18750001	18800000	469	0.209088
5	18850001	18900000	433	0.207827
5	18800001	18850000	327	0.207807
5	18300001	18350000	491	0.207688	KITLG
10	49400001	49450000	633	0.207167	RORA
3	45825001	45875000	699	0.207149	DPYD
6	83925001	83975000	563	0.207021	TMPRSS11E
6	69275001	69325000	626	0.205676
5	60250001	60300000	580	0.205392	AMDHD1 HAL
2	91750001	91800000	468	0.204974	RAPH1
12	41775001	41825000	850	0.203931
5	18475001	18525000	458	0.203486
6	82250001	82300000	928	0.203052
3	105050001	105100000	331	0.202548	SCMH1
4	3725001	3775000	1324	0.202253
1	77875001	77925000	562	0.20201
6	88550001	88600000	371	0.201817	AFM
2	83175001	83225000	845	0.200951
6	67950001	68000000	419	0.200875	SPATA18
7	56075001	56125000	620	0.20039
24	27275001	27325000	1189	0.19984
5	18225001	18275000	443	0.199406	KITLG
11	26275001	26325000	529	0.199197
10	40325001	40375000	924	0.199143
3	48550001	48600000	657	0.198823	CNN3
6	68550001	68600000	733	0.198128	SCFD2
5	18550001	18600000	494	0.197627
7	42150001	42200000	807	0.197614	OR2G6
5	18725001	18775000	402	0.197233
6	68625001	68675000	676	0.197082	SCFD2
5	18875001	18925000	464	0.196794
4	3700001	3750000	1389	0.19665
26	38375001	38425000	558	0.196341
3	61100001	61150000	751	0.19634
20	10750001	10800000	825	0.195982
13	43050001	43100000	521	0.195542
1	85100001	85150000	560	0.195311
22	19775001	19825000	1096	0.195086
6	68525001	68575000	555	0.194888	SCFD2 RASL11B
6	83250001	83300000	566	0.194101	STAP1 CENPC
2	96250001	96300000	664	0.193236	PLEKHM3
24	27250001	27300000	1215	0.192204
1	77850001	77900000	582	0.191722
2	87500001	87550000	994	0.191581
5	18950001	19000000	932	0.191365
6	67725001	67775000	320	0.190705	DCUN1D4
6	83075001	83125000	728	0.190608
3	105075001	105125000	327	0.190507	SCMH1
11	18400001	18450000	777	0.189873
24	31225001	31275000	794	0.189678
24	31200001	31250000	910	0.189591
1	85075001	85125000	713	0.189454	RN7SKP93
6	83450001	83500000	690	0.18945	RNU6-419P
10	54750001	54800000	410	0.189321	PRTG
5	60225001	60275000	607	0.188909	AMDHD1 CCDC38
6	67075001	67125000	232	0.187938	SLAIN2
12	60975001	61025000	728	0.186625
2	87525001	87575000	807	0.18652
10	54725001	54775000	370	0.185699	ADAM18
6	69300001	69350000	705	0.185658
27	34950001	35000000	1388	0.185546	TEC
3	61125001	61175000	709	0.185444
24	31175001	31225000	787	0.184788
X	49850001	49900000	143	0.183836	ARMCX5-GPRASP2 BHLHB9
6	88675001	88725000	762	0.183437	RASSF6

## Sheet: TableS5
Table S5. FST analysis of KWH samples against Kalmyk and Altai samples
CHROM	BIN_START	BIN_END	N_VARIANTS	WEIGHTED_FST
6	68000001	68050000	441	0.551151
6	67975001	68025000	421	0.518466
6	83900001	83950000	403	0.44677
6	67700001	67750000	331	0.439476	DCUN1D4
5	18375001	18425000	484	0.404699
6	82275001	82325000	956	0.400603
3	105025001	105075000	277	0.394374	SCMH1
6	88575001	88625000	635	0.39197
26	38350001	38400000	584	0.389021
6	88600001	88650000	959	0.383373	RASSF6
3	104975001	105025000	341	0.382898	RNU6-419P SCMH1
3	105000001	105050000	321	0.382134	SCMH1
2	97000001	97050000	748	0.375859
2	96975001	97025000	895	0.37332
6	82250001	82300000	889	0.366656
6	67675001	67725000	359	0.361659	DCUN1D4 CWH43
5	18900001	18950000	516	0.361096
6	88550001	88600000	341	0.360888	AFM
10	49375001	49425000	551	0.360364	RORA
26	38375001	38425000	540	0.352914
3	104950001	105000000	391	0.351536	RNU6-419P SCMH1
5	18625001	18675000	505	0.344285
5	77575001	77625000	1031	0.343191	BICD1
2	109100001	109150000	695	0.341958
10	49400001	49450000	616	0.341058	RORA
6	67075001	67125000	223	0.336352	SLAIN2
5	18925001	18975000	714	0.335821
6	82300001	82350000	854	0.33548
6	67925001	67975000	375	0.333072	SPATA18
10	40300001	40350000	794	0.32803
6	67100001	67150000	263	0.324131	SLAIN2
6	68650001	68700000	570	0.323415	SCFD2
2	91750001	91800000	428	0.322475	RAPH1
5	18600001	18650000	438	0.322302
5	77600001	77650000	1136	0.321942	BICD1
6	88675001	88725000	708	0.320286	RASSF6
6	67900001	67950000	352	0.319438	SGCB SPATA18
6	43350001	43400000	463	0.31769	PPARGC1A
5	18275001	18325000	388	0.314981	KITLG
2	83175001	83225000	810	0.313418
24	31150001	31200000	844	0.31299
5	18575001	18625000	473	0.311644
6	71925001	71975000	1094	0.311412	HOPX THEGL
6	83450001	83500000	661	0.310964	GNRHR
13	43025001	43075000	502	0.309562	ASB13
11	26275001	26325000	507	0.3087
1	85100001	85150000	540	0.30849
2	83150001	83200000	951	0.306439
6	83925001	83975000	514	0.306412	TMPRSS11E
6	67950001	68000000	387	0.304776	SPATA18
6	68525001	68575000	538	0.304573	SCFD2 RASL11B
17	39350001	39400000	995	0.304421
6	69275001	69325000	576	0.303943
3	105050001	105100000	281	0.303793	SCMH1
5	18250001	18300000	346	0.303614	KITLG
2	74550001	74600000	942	0.30355
2	17825001	17875000	1137	0.302485	CCDC141
6	68550001	68600000	710	0.301678	SCFD2
5	18775001	18825000	292	0.301113
20	10750001	10800000	773	0.300671
1	85075001	85125000	682	0.2996	RN7SKP93
6	67725001	67775000	314	0.297691	DCUN1D4
12	19925001	19975000	467	0.29756
5	18400001	18450000	589	0.295483
6	68625001	68675000	654	0.295356	SCFD2
2	74575001	74625000	893	0.295159
1	77875001	77925000	526	0.29358
10	40325001	40375000	883	0.293258
6	79900001	79950000	505	0.290945	TECRL
5	18750001	18800000	428	0.290361
10	30400001	30450000	956	0.289887	AQR
6	82100001	82150000	672	0.289645
6	83425001	83475000	568	0.289404	GNRHR
2	91775001	91825000	498	0.289229
17	39325001	39375000	1073	0.289125
5	18800001	18850000	286	0.288937
2	74525001	74575000	946	0.287737
11	18400001	18450000	745	0.287688
11	38800001	38850000	1013	0.287671	CCDC85A
5	18300001	18350000	457	0.287152	KITLG
6	79925001	79975000	613	0.286667	TECRL
6	80100001	80150000	583	0.285856
4	60775001	60825000	430	0.285767	ANLN
4	3725001	3775000	1261	0.285372
24	31200001	31250000	776	0.285143
12	60975001	61025000	698	0.284704
1	77850001	77900000	546	0.284048
6	73600001	73650000	509	0.284028
5	75875001	75925000	479	0.283389	CARD10 MFNG
5	18725001	18775000	369	0.282089
X	49850001	49900000	102	0.280381	ARMCX5-GPRASP2 BHLHB9
1	112250001	112300000	796	0.280103
11	26300001	26350000	620	0.279862
11	18425001	18475000	680	0.279456
12	19950001	20000000	428	0.279077
17	39375001	39425000	656	0.278753
2	62625001	62675000	544	0.27785	TMEM163
5	18475001	18525000	409	0.277667
2	96250001	96300000	647	0.277631	PLEKHM3
24	31225001	31275000	679	0.276592
4	3700001	3750000	1339	0.276508
12	61000001	61050000	1102	0.275735
17	51050001	51100000	526	0.275579
17	51075001	51125000	504	0.275552
1	142825001	142875000	832	0.275401	SLC37A1

## Sheet: TableS6
Table S6. FST analysis of KWH samples against Hereford and Kalmyk samples
CHROM	BIN_START	BIN_END	N_VARIANTS	WEIGHTED_FST
5	18900001	18950000	531	0.40271
5	18925001	18975000	698	0.369061
5	18375001	18425000	549	0.320368
6	68000001	68050000	447	0.307709
5	18575001	18625000	516	0.293905
6	67975001	68025000	420	0.292371
6	83900001	83950000	430	0.291842
5	18600001	18650000	478	0.271664
5	18625001	18675000	549	0.262885
5	18550001	18600000	489	0.261163
5	60250001	60300000	548	0.260748	AMDHD1 HAL
5	18875001	18925000	439	0.260067
12	42075001	42125000	539	0.252844
17	28550001	28600000	921	0.247964
5	60225001	60275000	590	0.247912	AMDHD1 CCDC38
19	63125001	63175000	609	0.2448	CACNG1 HELZ
5	18850001	18900000	424	0.244462
5	18775001	18825000	330	0.240478
5	18475001	18525000	455	0.238955
2	97000001	97050000	776	0.238677
22	19775001	19825000	1018	0.237841
5	18400001	18450000	649	0.237131
2	96975001	97025000	935	0.236861
12	41775001	41825000	832	0.235849
19	63150001	63200000	582	0.234661	HELZ
12	42100001	42150000	511	0.234296
5	18275001	18325000	438	0.233438	KITLG
2	83175001	83225000	835	0.233215
5	18750001	18800000	451	0.231982
5	18950001	19000000	899	0.231332
5	18250001	18300000	403	0.231042	KITLG
22	19725001	19775000	866	0.231035
5	18825001	18875000	442	0.230776
3	45825001	45875000	649	0.22835	DPYD
2	96250001	96300000	662	0.225313	PLEKHM3
5	77575001	77625000	1078	0.225257	BICD1
6	67700001	67750000	322	0.225178	DCUN1D4
22	19750001	19800000	976	0.224789
5	18725001	18775000	389	0.223883
22	19700001	19750000	928	0.223489
7	56075001	56125000	614	0.223016
4	101275001	101325000	917	0.221507	DGKI
13	43025001	43075000	504	0.221035	ASB13
17	28525001	28575000	1103	0.220218
12	20150001	20200000	551	0.219924
3	61100001	61150000	730	0.21988
6	82300001	82350000	882	0.219231
20	10750001	10800000	810	0.217671
10	30400001	30450000	974	0.217435	AQR
1	77875001	77925000	557	0.217324
24	27275001	27325000	1137	0.214163
12	41800001	41850000	926	0.214041
3	48550001	48600000	650	0.213918	CNN3
6	67925001	67975000	387	0.213643	SPATA18
6	82275001	82325000	991	0.213315
3	48625001	48675000	805	0.213127	SLC44A3
10	49375001	49425000	565	0.211862	RORA
12	41400001	41450000	676	0.211783
2	119625001	119675000	302	0.211486	DIS3L2
4	3725001	3775000	1307	0.211463
1	77850001	77900000	575	0.210522
5	77600001	77650000	1212	0.210468	BICD1
5	18800001	18850000	319	0.210097
5	18500001	18550000	482	0.210012
6	88575001	88625000	667	0.209576
26	38350001	38400000	541	0.209378
5	18300001	18350000	489	0.208751	KITLG
7	15725001	15775000	609	0.208553	RAB3D PLPPR2 TMEM205 CCDC159 SWSAP1
21	17900001	17950000	543	0.208524
13	50075001	50125000	956	0.20744
6	68550001	68600000	671	0.206858	SCFD2
3	105025001	105075000	340	0.206581	SCMH1
3	48650001	48700000	679	0.206072	SLC44A3
12	41750001	41800000	969	0.205965
3	104975001	105025000	384	0.205964	RNU6-419P SCMH1
2	119650001	119700000	263	0.205548	DIS3L2
6	68650001	68700000	568	0.205467	SCFD2
3	61125001	61175000	686	0.205348
12	41425001	41475000	785	0.205305
6	71925001	71975000	1072	0.205087	HOPX THEGL
17	47225001	47275000	648	0.204337
6	88600001	88650000	977	0.204242	RASSF6
3	45800001	45850000	558	0.204241	DPYD
5	18225001	18275000	440	0.20423	KITLG
5	18700001	18750000	381	0.203286
1	39300001	39350000	1333	0.202741
6	68525001	68575000	490	0.200845	SCFD2 RASL11B
6	67900001	67950000	375	0.200714	SGCB SPATA18
3	105000001	105050000	390	0.200321	SCMH1
10	40300001	40350000	794	0.199295
22	52550001	52600000	643	0.199258	CCDC12 PTH1R
10	30375001	30425000	882	0.198856	AQR
27	34950001	35000000	1313	0.198775	ADAM18
13	50100001	50150000	1088	0.198506
10	49400001	49450000	620	0.198222	RORA
5	25050001	25100000	447	0.198103	METAP2
4	3700001	3750000	1365	0.197789
12	20175001	20225000	359	0.197624
5	18525001	18575000	495	0.197457
2	83150001	83200000	961	0.19741
7	25750001	25800000	569	0.197397	SLC12A2
24	36500001	36550000	608	0.1973
2	117250001	117300000	398	0.196968	RN7SKP283 PID1
2	117275001	117325000	612	0.196915	PID1
3	104950001	105000000	411	0.196765	RNU6-419P SCMH1

## Sheet: TableS7
Table S7. FST analysis of KWH samples against Hereford and Altai samples
CHROM	BIN_START	BIN_END	N_VARIANTS	WEIGHTED_FST
5	18925001	18975000	603	0.327094
6	68000001	68050000	268	0.32536
5	18900001	18950000	467	0.313651
6	67975001	68025000	346	0.313046
5	18375001	18425000	450	0.272171
2	97000001	97050000	669	0.271853
2	96975001	97025000	796	0.268233
3	45825001	45875000	640	0.267044	DPYD
28	40800001	40850000	774	0.260172	GRID1
6	83900001	83950000	406	0.253175
5	18950001	19000000	773	0.252057
6	83250001	83300000	315	0.250587	STAP1 CENPC
13	43025001	43075000	372	0.248887	ASB13
29	13550001	13600000	1018	0.248207
6	83275001	83325000	326	0.246793	STAP1 CENPC
24	27500001	27550000	994	0.244931
X	28075001	28125000	107	0.244599
17	350001	400000	436	0.243933	KLHL2
3	45800001	45850000	551	0.243297	DPYD
2	109100001	109150000	597	0.241471
28	30700001	30750000	323	0.241416	KAT6B
6	7075001	7125000	631	0.240176	NDST3
2	87500001	87550000	437	0.239382
24	31150001	31200000	825	0.238412
24	27475001	27525000	1035	0.237356
29	13525001	13575000	911	0.236953
22	43000001	43050000	529	0.235051	PXK ABHD6 RPP14
7	96150001	96200000	854	0.232954	ERAP1 CAST
2	87525001	87575000	425	0.229967
6	25825001	25875000	545	0.229778
7	96075001	96125000	777	0.228641	CAST
6	82275001	82325000	794	0.22843
X	24600001	24650000	72	0.226701
8	4725001	4775000	752	0.226524
6	48775001	48825000	858	0.226251
6	67700001	67750000	219	0.223572	DCUN1D4
3	61100001	61150000	694	0.22106
12	41775001	41825000	777	0.221005
7	96050001	96100000	681	0.220689	CAST
5	18825001	18875000	439	0.22049
6	7050001	7100000	526	0.220153	NDST3
5	18775001	18825000	227	0.219048
5	18625001	18675000	335	0.218374
12	19925001	19975000	402	0.218304
28	40825001	40875000	811	0.217178	GRID1
5	18850001	18900000	401	0.216479
11	68675001	68725000	633	0.215595	EHD3 CAPN14
6	81925001	81975000	634	0.215293
6	90200001	90250000	563	0.214267
12	12575001	12625000	387	0.213861
7	76825001	76875000	994	0.213764
13	43050001	43100000	332	0.212538
5	18400001	18450000	504	0.212068
24	27175001	27225000	743	0.210643
10	40300001	40350000	634	0.21044
7	15725001	15775000	514	0.209823	RAB3D PLPPR2 TMEM205 CCDC159 SWSAP1
1	124750001	124800000	727	0.209589
17	375001	425000	598	0.209468	KLHL2
24	27150001	27200000	868	0.209402
3	105025001	105075000	326	0.208814	SCMH1
3	104975001	105025000	375	0.208307	RNU6-419P SCMH1
5	18800001	18850000	315	0.208035
7	96100001	96150000	834	0.207863	CAST
6	68650001	68700000	543	0.207847	ADAM18
X	28100001	28150000	151	0.207576
3	72275001	72325000	854	0.207524
29	13575001	13625000	1093	0.205876
3	105000001	105050000	376	0.205679	SCMH1
1	41225001	41275000	799	0.205109
4	3725001	3775000	1124	0.204809
X	49850001	49900000	126	0.204609	ARMCX5-GPRASP2 BHLHB9
6	7100001	7150000	492	0.204437
3	104950001	105000000	403	0.203224	RNU6-419P SCMH1
3	61125001	61175000	657	0.203074
X	9750001	9800000	402	0.203034
24	31175001	31225000	714	0.202957
7	96125001	96175000	731	0.202108	ERAP1 CAST
24	27250001	27300000	1133	0.200855
12	1400001	1450000	929	0.200635
28	30725001	30775000	341	0.200632	KAT6B
6	67950001	68000000	294	0.200589	SPATA18
15	35900001	35950000	382	0.200529	SOX6
11	18400001	18450000	734	0.200264
6	82300001	82350000	746	0.200156
10	57925001	57975000	325	0.199979	MYO5A
1	124775001	124825000	441	0.199755	RNU6-651P
6	69275001	69325000	344	0.199691
5	18750001	18800000	287	0.19948
3	48575001	48625000	531	0.199428	CNN3 SLC44A3
10	45825001	45875000	399	0.199121	RNU6-19P SNX1 SNX22
16	28250001	28300000	843	0.198953	DNAH14
1	21325001	21375000	690	0.198466	USP25
4	3700001	3750000	1135	0.198117
6	90175001	90225000	653	0.19795
24	27225001	27275000	890	0.197798
27	29300001	29350000	602	0.197636
27	36825001	36875000	218	0.197239	KAT6A
5	113550001	113600000	609	0.197235
5	18250001	18300000	289	0.195944	KITLG
3	72300001	72350000	859	0.1959
12	70850001	70900000	351	0.19573
17	525001	575000	819	0.195125	MSMO1 CPE
7	42150001	42200000	772	0.19488	OR2G6
7	6600001	6650000	641	0.194845	EPS15L1
12	42075001	42125000	582	0.194827

## Sheet: TableS8
Table S8. Genes with missense mutations in Kazakh Whiteheaded cattle and FST>0.4 against Kalmyk and Altai samples
GENE	ENSEMBL ID	TRANSCRIPT ID	MUTATION (ARS/UCD1.2)	CHR	Position ARS/UCD1.2	REF	ALT	Functional_Class	FST
ESCO2	ENSBTAG00000006551	ENSBTAT00000008606	Phe211Leu	8	11017676	A	G	missense_variant	0.498175
ARL11	ENSBTAG00000016998	ENSBTAT00000055638	Val11Ala	12	19180719	T	C	missense_variant	0.47292
IDO2	ENSBTAG00000005725	ENSBTAT00000007525	Arg362Leu	27	35114306	G	T	missense_variant	0.471494
ENSBTAG00000049436	ENSBTAG00000049436	ENSBTAT00000085399	Lys196Glu	6	88576882	A	G	missense_variant	0.46934
AFM	ENSBTAG00000047833	ENSBTAT00000063031	Ala397Thr	6	88556721	G	A	missense_variant&splice_region_variant	0.468047
ENSBTAG00000050212	ENSBTAG00000050212	ENSBTAT00000083797	Ser1449Thr	29	50341222	C	G	missense_variant	0.467237
ZNFX1	ENSBTAG00000020166	ENSBTAT00000026859	Arg193Trp	13	77367989	G	A	missense_variant	0.466206
ENSBTAG00000049436	ENSBTAG00000049436	ENSBTAT00000085399	Thr324Arg	6	88595114	C	G	missense_variant	0.46569
MFSD12	ENSBTAG00000014979	ENSBTAT00000019942	Pro248Ala	7	20375301	C	G	missense_variant	0.457506
NIBAN1	ENSBTAG00000014548	ENSBTAT00000019338	Ile451Val	16	65841439	T	C	missense_variant	0.455487
IPO8	ENSBTAG00000014106	ENSBTAT00000018760	Ile237Met	5	78874298	T	G	missense_variant	0.451749
ENSBTAG00000050212	ENSBTAG00000050212	ENSBTAT00000083797	His2475Arg	29	50334817	T	C	missense_variant	0.448221
ENSBTAG00000050212	ENSBTAG00000050212	ENSBTAT00000083797	Leu2337Pro	29	50335493	A	G	missense_variant	0.447575
AFP	ENSBTAG00000017131	ENSBTAT00000022772	Asn183Thr	6	88517000	A	C	missense_variant	0.445464
ENSBTAG00000054054	ENSBTAG00000054054	ENSBTAT00000064976	Pro10Thr	15	44958609	G	T	missense_variant	0.444931
OCIAD1	ENSBTAG00000010611	ENSBTAT00000014028	Thr12Ala	6	67498001	A	G	missense_variant	0.441495
SLC9C1	ENSBTAG00000019332	ENSBTAT00000061361	Ile514Val	1	57010359	T	C	missense_variant	0.441105
SCMH1	ENSBTAG00000001629	ENSBTAT00000002134	Met392Val	3	105172032	A	G	missense_variant	0.440557
ENSBTAG00000030199	ENSBTAG00000030199	ENSBTAT00000042617	Ile148Met	5	113564267	A	G	missense_variant	0.438256
ENSBTAG00000053565	ENSBTAG00000053565	ENSBTAT00000082365	Gln356Lys	6	84826008	G	T	missense_variant	0.438077
ENSBTAG00000050423	ENSBTAG00000050423	ENSBTAT00000076797	Val225Leu	25	15665287	C	A	missense_variant	0.432488
NCKAP5	ENSBTAG00000005238	ENSBTAT00000006893	Pro769Ala	2	64732504	C	G	missense_variant	0.432298
AASDH	ENSBTAG00000020583	ENSBTAT00000027426	His709Arg	6	71753272	T	C	missense_variant	0.425381
ENSBTAG00000050212	ENSBTAG00000050212	ENSBTAT00000083797	Met1219Val	29	50346903	T	C	missense_variant&splice_region_variant	0.425064
ENSBTAG00000049436	ENSBTAG00000049436	ENSBTAT00000085399	Val285Ile	6	88593514	G	A	missense_variant	0.424182
ENSBTAG00000049436	ENSBTAG00000049436	ENSBTAT00000080212	His62Arg	6	88593560	A	G	missense_variant	0.421057
ENSBTAG00000022019	ENSBTAG00000022019	ENSBTAT00000029376	Glu303Lys	17	72102057	C	T	missense_variant	0.419868
RBM19	ENSBTAG00000031824	ENSBTAT00000045133	Ala264Val	17	60623890	C	T	missense_variant	0.419283
UGT2A1	ENSBTAG00000004040	ENSBTAT00000053634	Met421Val	6	85086954	T	C	missense_variant	0.418842
ENSBTAG00000051140	ENSBTAG00000051140	ENSBTAT00000082915	Cys464Arg	7	15179098	T	C	missense_variant	0.416357
ENSBTAG00000030199	ENSBTAG00000030199	ENSBTAT00000042617	Arg100SerI	5	113564123	G	T	missense_variant	0.414813
ENSBTAG00000038214	ENSBTAG00000038214	ENSBTAT00000055587	Ala44Thr	6	85281583	C	T	missense_variant	0.410795
BPIFB1	ENSBTAG00000015724	ENSBTAT00000020875	Lys195Glu	13	62770239	A	G	missense_variant	0.41051
ENSBTAG00000050212	ENSBTAG00000050212	ENSBTAT00000083797	Ile1397Val	29	50344052	T	C	missense_variant	0.407579
ENSBTAG00000050423	ENSBTAG00000050423	ENSBTAT00000076797	Leu324Val	25	15664990	G	C	missense_variant	0.405793
ENSBTAG00000049078	ENSBTAG00000049078	ENSBTAT00000013417	Ser212Phe	15	44897476	C	T	missense_variant	0.404898
UGT2A1	ENSBTAG00000004040	ENSBTAT00000053634	Ser89Gly	6	85108542	T	C	missense_variant	0.40418
ENSBTAG00000050212	ENSBTAG00000050212	ENSBTAT00000083797	Glu776Lys	29	50350687	C	T	missense_variant	0.404027
AFF1	ENSBTAG00000018488	ENSBTAT00000024607	Pro848Leu	6	102031888	C	T	missense_variant	0.403749
KIAA0586	ENSBTAG00000004631	ENSBTAT00000008528	Pro1093Leu	10	70763204	C	T	missense_variant	0.403463
ENSBTAG00000048922	ENSBTAG00000048922	ENSBTAT00000086897	Cys125Arg	15	44906127	A	G	missense_variant	0.40173
ENSBTAG00000050762	ENSBTAG00000050762	ENSBTAT00000045758	Arg319Ser	15	47432079	T	A	missense_variant	0.400989

## Sheet: TableS9
Table S9. Genes with missense mutations in Kazakh Whiteheaded cattle with FST>0.4 against Altai and Hereford samples
GENE	ENSEMBL ID	TRANSCRIPT ID	MUTATION (ARS/UCD1.2)	CHR	Position ARS/UCD1.2	Position UMD3.1	REF	ALT	Functional_Class	FST
SLC9C1	ENSBTAG00000019332	ENSBTAT00000061361	Ile514Val	1	57010359	57407016	T	C	missense_variant	0.424957

## Sheet: TableS10
Table S10. DAVID enrichment analysis of genes with in hapFLK KWH regions
Annotation Cluster 1 Enrichment Score: 1.3873883883158962
Category	Term	Count	%	Pvalue	Genes	Fold Enrichment	Bonferroni	Benjamini	FDR
UP_KW_MOLECULAR_FUNCTION	KW-0217~Developmental protein	7	21.875	0.0046872	22955, 651, 283659, 3791, 11113, 10399, 8749	3.95547	0.127374	0.0679643	0.0679643
UP_KW_MOLECULAR_FUNCTION	KW-9996~Developmental protein	7	21.875	0.0046872	22955, 651, 283659, 3791, 11113, 10399, 8749	3.95547	0.127374	0.0679643	0.0679643
UP_KW_BIOLOGICAL_PROCESS	KW-0221~Differentiation	4	12.5	0.135381	651, 3791, 11113, 8749 19	2.9254	0.988996	1	1
UP_KW_DOMAIN	KW-0732~Signal 5	5	15.625	0.948554	651, 283659, 3791, 2565, 8749		0.689579	1	1

[truncated: 7 more sheets: TableS11, TableS12, TableS13, TableS14, TableS15, TableS16, TableS17]
